# Supplementary material for: Non-Melanoma Skin Cancer Mortality in Spain: A Predictive Model up to 2044
Source: J Clin Med. 2021 Dec 8;10(24):5750. doi: 10.3390/jcm10245750 (PMC8703753; doi:10.3390/jcm10245750)
Supplement: Supplementary file 1 [file jcm-10-05750-s001.zip]

Archive with 1 entries (1 files):
- jcm-1466420-supplementary.pdf
